# Supplementary material for: In Vivo Analysis of the Dynamic Motion Stability Characteristics of Geese’s Neck
Source: Biomimetics (Basel). 2022 Oct 12;7(4):160. doi: 10.3390/biomimetics7040160 (PMC9590001; doi:10.3390/biomimetics7040160)
Supplement: Supplementary file 1 [file biomimetics-07-00160-s001.zip]

Archive with 1 entries (1 files):
- biomimetics-1935705-supplementary.pdf
